# Supplementary material for: Proteomic and Metabolomic Analyses of a Tea-Tree Oil-Selected Staphylococcus aureus Small Colony Variant
Source: Antibiotics (Basel). 2019 Dec 3;8(4):248. doi: 10.3390/antibiotics8040248 (PMC6963719; doi:10.3390/antibiotics8040248)
Supplement: Supplementary file 1 [file antibiotics-08-00248-s001.zip]

Archive with 4 entries (3 files):
- supplementary/
- supplementary/SupplementaryTableS1.xlsx
- supplementary/SupplementaryTableS2.xlsx
- supplementary/SupplementaryTableS3.docx
