# Supplementary material for: Proteomic and Metabolomic Analyses of a Tea-Tree Oil-Selected Staphylococcus aureus Small Colony Variant
Source: Antibiotics (Basel). 2019 Dec 3;8(4):248. doi: 10.3390/antibiotics8040248 (PMC6963719; doi:10.3390/antibiotics8040248)
Supplement: Supplementary file 1 [file antibiotics-08-00248-s001.zip › supplementary/SupplementaryTableS1.xlsx]

## Sheet: Table S1
Table S1. All proteins identified in SH1000 and SH1000-TTORS-1. Protein values are reported as the average log2 transformation of each protein’s peak intensity (n = 3).
Protein Functional Category	Locus ID	Protein symbol	Protein description	SH1000	SH1000-TTORS-1	p-value
amino acid metabolism	SAOUHSC_00488		cysteine synthase	28.5349	28.0403	0.155076
amino acid metabolism	SAOUHSC_00510		serine acetyltransferase	20.6522	20.0918	0.119639
amino acid metabolism	SAOUHSC_00532		2-amino-3-ketobutyrate coenzyme A ligase	28.1458	28.0916	0.784776
amino acid metabolism	SAOUHSC_00536		branched-chain amino acid aminotransferase	27.479	27.3162	0.527946
amino acid metabolism	SAOUHSC_00785	TrxB	thioredoxin reductase	27.5533	26.6889	0.00724201
amino acid metabolism	SAOUHSC_00849		aminotransferase	24.8128	24.9968	0.300107
amino acid metabolism	SAOUHSC_00894	RocD	ornithine-oxo-acid transaminase	25.418	26.2887	0.00698532
amino acid metabolism	SAOUHSC_00895		glutamate dehydrogenase	28.2949	28.35	0.788257
amino acid metabolism	SAOUHSC_01128	ArgF	ornithine carbamoyltransferase	19.0467	-	1
amino acid metabolism	SAOUHSC_01282		glutathione peroxidase	25.5863	26.8407	0.159506
amino acid metabolism	SAOUHSC_01287		glutamine synthetase	30.013	30.0345	0.945578
amino acid metabolism	SAOUHSC_01321		threonine synthase	19.475	19.9089	1
amino acid metabolism	SAOUHSC_01401	LysA	diaminopimelate decarboxylase	21.9903	22.2458	0.000110612
amino acid metabolism	SAOUHSC_01497	AnsA	L-asparaginase	22.7076	22.957	0.350241
amino acid metabolism	SAOUHSC_01597	ProC	pyrroline-5-carboxylate reductase	21.7875	22.4094	0.120015
amino acid metabolism	SAOUHSC_01611		2-oxoisovalerate dehydrogenase, E2 component, dihydrolipoamide acetyltransferase	22.5282	22.4954	0.75541
amino acid metabolism	SAOUHSC_01612		2-oxoisovalerate dehydrogenase, E1 component beta subunit	25.0985	24.8225	0.149709
amino acid metabolism	SAOUHSC_01613		2-oxoisovalerate dehydrogenase, E1 component alpha subunit	25.178	24.9196	0.130123
amino acid metabolism	SAOUHSC_01828		GAF domain protein	23.1486	22.4907	0.140916
amino acid metabolism	SAOUHSC_01852		bifunctional 3-deoxy-7-phosphoheptulonate synthase/chorismate mutase	25.3853	24.8306	0.0729388
amino acid metabolism	SAOUHSC_01867		D-alanine aminotransferase	26.0404	25.4838	0.12411
amino acid metabolism	SAOUHSC_02244		succinyl-diaminopimelate desuccinylase	18.1242	19.7897	1
amino acid metabolism	SAOUHSC_02607		urocanate hydratase	21.2785	21.5269	0.487335
amino acid metabolism	SAOUHSC_02760		glutamate synthase alpha subunit	19.1898	18.8366	1
amino acid metabolism	SAOUHSC_02968	ArgF	ornithine carbamoyltransferase	23.2981	24.8981	1
carbohydrate metabolism	SAOUHSC_00086		acetoin reductase	22.1223	22.3879	0.165237
carbohydrate metabolism	SAOUHSC_00100		2-deoxyribose-5-phosphate aldolase	27.0402	26.5587	0.14604
carbohydrate metabolism	SAOUHSC_00220		2-C-methyl-D-erythritol 4-phosphate cytidylyltransferase	24.6385	24.7356	0.402463
carbohydrate metabolism	SAOUHSC_00226	TarJ	ribulose-5-phosphate reductase 1	24.5906	24.9805	0.155607
carbohydrate metabolism	SAOUHSC_00236		6-phospho-beta-glucosidase	23.3446	23.9901	0.0943113
carbohydrate metabolism	SAOUHSC_00438		alpha amylase family protein	25.6907	25.4073	0.0527544
carbohydrate metabolism	SAOUHSC_00472	Prs	ribose-phosphate pyrophosphokinase	26.0423	25.354	0.123735
carbohydrate metabolism	SAOUHSC_00538		haloacid dehalogenase-like hydrolase	21.8173	22.022	0.547045
carbohydrate metabolism	SAOUHSC_00554		6-phospho 3-hexuloisomerase	23.2243	23.7246	0.242694
carbohydrate metabolism	SAOUHSC_00574	EutD	phosphotransacetylase	28.7258	28.535	0.258415
carbohydrate metabolism	SAOUHSC_00708		fructose specific permease	21.6873	21.3456	0.523016
carbohydrate metabolism	SAOUHSC_00710		N-acetylglucosamine-6-phosphate deacetylase	23.6137	23.8001	0.369335
carbohydrate metabolism	SAOUHSC_00795	GapA1	glyceraldehyde-3-phosphate dehydrogenase	30.6517	30.014	0.00475303
carbohydrate metabolism	SAOUHSC_00798	GpmI	2,3-bisphosphoglycerate-independent phosphoglycerate mutase	27.5139	26.8754	0.00339225
carbohydrate metabolism	SAOUHSC_01040	PdhA	pyruvate dehydrogenase complex, E1 subunit alpha	30.391	29.7929	0.0266024
carbohydrate metabolism	SAOUHSC_01041	PdhB	pyruvate dehydrogenase complex, E1 subunit beta	31.0025	30.4396	0.0219603
carbohydrate metabolism	SAOUHSC_01042	PdhC	branched-chain alpha-keto acid dehydrogenase subunit E2	30.6706	30.3902	0.169614
carbohydrate metabolism	SAOUHSC_01043	PdhD	dihydrolipoamide dehydrogenase	30.9563	30.5346	0.00106209
carbohydrate metabolism	SAOUHSC_01055		inositol monophosphatase family protein	19.9245	20.0112	0.901155
carbohydrate metabolism	SAOUHSC_01064	PycA	pyruvate carboxylase	25.354	24.4922	0.00221131
carbohydrate metabolism	SAOUHSC_01103	SdhC	succinate dehydrogenase cytochrome b-558 subunit	19.3018	19.3664	0.940887
carbohydrate metabolism	SAOUHSC_01104	SdhA	succinate dehydrogenase flavoprotein subunit	27.1822	27.2033	0.930995
carbohydrate metabolism	SAOUHSC_01105	SdhB	succinate dehydrogenase iron-sulfur subunit	25.8258	25.6342	0.387089
carbohydrate metabolism	SAOUHSC_01189		ribulose-phosphate 3-epimerase	22.3291	23.3352	0.240306
carbohydrate metabolism	SAOUHSC_01218	SucD	succinyl-CoA synthetase subunit alpha	28.5646	30.5786	0.0492368
carbohydrate metabolism	SAOUHSC_01266		2-oxoglutarate ferredoxin oxidoreductase subunit alpha	24.2066	25.5641	0.186315
carbohydrate metabolism	SAOUHSC_01267		2-oxoglutarate ferredoxin oxidoreductase subunit beta	24.133	25.5323	0.173592
carbohydrate metabolism	SAOUHSC_01337		transketolase	29.3275	31.0459	0.0760346
carbohydrate metabolism	SAOUHSC_01347	CitB	aconitate hydratase	27.926	28.2828	0.23422
carbohydrate metabolism	SAOUHSC_01362		4-oxalocrotonate tautomerase	25.2243	26.8413	0.103747
carbohydrate metabolism	SAOUHSC_01430		PTS system transporter subunit IIA	26.9392	26.7342	0.50223
carbohydrate metabolism	SAOUHSC_00153		indolepyruvate decarboxylase	26.7418	26.2191	0.197357
carbohydrate metabolism	SAOUHSC_01599	Zwf	glucose-6-phosphate 1-dehydrogenase	26.9536	26.7026	0.0787134
carbohydrate metabolism	SAOUHSC_01605		6-phosphogluconate dehydrogenase	29.6722	29.4884	0.0883405
carbohydrate metabolism	SAOUHSC_01646	Glk	glucokinase	26.012	26.0401	0.892168
carbohydrate metabolism	SAOUHSC_01794	GapA2	glyceraldehyde-3-phosphate dehydrogenase 2	21.7147	21.2694	0.51323
carbohydrate metabolism	SAOUHSC_01801	Icd	isocitrate dehydrogenase	25.6861	26.2484	0.0997382
carbohydrate metabolism	SAOUHSC_01802	AcnA	citrate synthase	20.71	21.0863	0.300695
carbohydrate metabolism	SAOUHSC_01810	MaeB	malate dehydrogenase	26.7981	25.7874	0.000968246
carbohydrate metabolism	SAOUHSC_01901	Tal	transaldolase	27.423	26.9378	0.0189972
carbohydrate metabolism	SAOUHSC_01983	FumC	fumarate hydratase class II	26.0177	25.8848	0.366067
carbohydrate metabolism	SAOUHSC_02142		aldehyde dehydrogenase	21.3971	21.588	0.305408
carbohydrate metabolism	SAOUHSC_02268	ScrB	sucrose-6-phosphate hydrolase	24.8506	24.4565	0.0147625
carbohydrate metabolism	SAOUHSC_02352		UDP-GlcNAc 2-epimerase	21.5645	21.9815	0.120232
carbohydrate metabolism	SAOUHSC_02366	FbaA	fructose-bisphosphate aldolase class II	30.1736	29.7391	0.0959519
carbohydrate metabolism	SAOUHSC_02379		deoxyribose-phosphate aldolase	23.9054	23.3065	0.0686927
carbohydrate metabolism	SAOUHSC_02399		glutamine-fructose-6-phosphate aminotransferase [isomerizing]	27.8196	27.5244	0.154994
carbohydrate metabolism	SAOUHSC_02402		PTS system, mannitol-specific IIa component	23.6686	24.0866	0.22879
carbohydrate metabolism	SAOUHSC_02612		ribose-5-phosphate isomerase A	19.9763	19.5876	0.0733755
carbohydrate metabolism	SAOUHSC_02614		aldose 1-epimerase	20.3578	20.4079	0.767588
carbohydrate metabolism	SAOUHSC_02647	Mqo-1	malate:quinone oxidoreductase	20.8964	21.4609	0.0882201
carbohydrate metabolism	SAOUHSC_02830		D-lactate dehydrogenase	24.9995	23.9421	0.069983
carbohydrate metabolism	SAOUHSC_02849	CidC	pyruvate oxidase	24.6515	25.4991	0.0348565
carbohydrate metabolism	SAOUHSC_02927	Lqo	lactate:quinone oxidoreductase	29.8469	28.9919	0.00370025
carbohydrate metabolism	SAOUHSC_02929	Acs	acetyl-CoA synthetase	25.6428	25.6383	0.977589
carbohydrate metabolism	SAOUHSC_02975		PTS system fructose-specific transporter subunit IIABC	21.6946	20.8807	0.190264
carbohydrate metabolism	SAOUHSC_02976		mannose-6-phosphate isomerase	23.8987	22.9155	0.00202109
cell wall metabolism	SAOUHSC_00640		teichoic acid biosynthesis protein	21.2256	20.7081	0.547234
cell wall metabolism	SAOUHSC_00872		extramembranal protein	24.5594	24.9139	0.445109
cell wall metabolism	SAOUHSC_01145	Pbp1	penicillin-binding protein 1	23.0493	23.1075	0.78542
cell wall metabolism	SAOUHSC_01204	Smc	SMC domain-containing protein	26.1351	26.0723	0.135235
cell wall metabolism	SAOUHSC_01467	Pbp2	penicillin-binding protein 2	26.2084	26.6124	0.314015
cell wall metabolism	SAOUHSC_01652	Pbp3	penicillin-binding protein 3	20.6112	20.4354	0.773179
cell wall metabolism	SAOUHSC_01759		rod shape-determining protein MreC	19.9708	18.8337	0.132939
cell wall metabolism	SAOUHSC_01822	Tpx	2-Cys peroxiredoxin	26.9796	27.3998	0.19291
cell wall metabolism	SAOUHSC_02107	MurE	UDP-N-acetylmuramyl tripeptide synthase	23.8212	23.4949	0.327213
cell wall metabolism	SAOUHSC_02317	MurF	UDP-N-acetylmuramoyl-tripeptide--D-alanyl-D-alanine ligase	25.4437	25.6276	0.0665249
cell wall metabolism	SAOUHSC_02337	MurA	UDP-N-acetylglucosamine 1-carboxyvinyltransferase	26.7473	26.3808	0.0527595
cell wall metabolism	SAOUHSC_02365	MurZ	UDP-N-acetylglucosamine 1-carboxyvinyltransferase	25.6428	25.8805	0.0146973
cell wall metabolism	SAOUHSC_02855		LysM domain protein	19.5018	20.9959	1
cofactors and secondary metabolites	SAOUHSC_00489		dihydropteroate synthase	22.1236	21.0982	0.116677
cofactors and secondary metabolites	SAOUHSC_00490		dihydroneopterin aldolase	21.6359	21.2642	1
cofactors and secondary metabolites	SAOUHSC_00491		2-amino-4-hydroxy-6-hydroxymethyldihydropteridine pyrophosphokinase	21.7216	22.1839	0.0783224
cofactors and secondary metabolites	SAOUHSC_00562		phosphomethylpyrimidine kinase	25.9308	25.6859	0.24993
cofactors and secondary metabolites	SAOUHSC_00577		mevalonate kinase	23.953	23.8915	0.910305
cofactors and secondary metabolites	SAOUHSC_00578	MvaD	mevalonate diphosphate decarboxylase	22.5366	22.2176	0.00312387
cofactors and secondary metabolites	SAOUHSC_00719	QueE	7-cyano-7-deazaguanosine (preQ0) biosynthesis protein QueE	19.3272	19.1732	1
cofactors and secondary metabolites	SAOUHSC_00720		6-pyruvoyl tetrahydropterin synthase	20.3391	19.7207	0.163397
cofactors and secondary metabolites	SAOUHSC_00879		cytosol aminopeptidase	23.7552	23.0826	0.138683
cofactors and secondary metabolites	SAOUHSC_00963		lipoyltransferase and lipoate-protein ligase	25.4988	25.1738	0.0758582
cofactors and secondary metabolites	SAOUHSC_00985	MenB	1,4-dihydroxy-2-naphthoyl-CoA synthase	28.0664	27.5947	0.00457377
cofactors and secondary metabolites	SAOUHSC_01178	CoaBC	bifunctional phosphopantothenoylcysteine decarboxylase/phosphopantothenate--cysteine ligase	24.2076	24.5591	0.00349975
cofactors and secondary metabolites	SAOUHSC_01190		thiamine pyrophosphokinase, uncharacterized protein	20.1205	21.0854	1
cofactors and secondary metabolites	SAOUHSC_01237		undecaprenyl pyrophosphate synthase	20.5563	20.513	0.928004
cofactors and secondary metabolites	SAOUHSC_01249		riboflavin biosynthesis protein	23.958	25.4677	0.0854513
cofactors and secondary metabolites	SAOUHSC_01434		dihydrofolate reductase	25.6187	25.3563	0.107205
cofactors and secondary metabolites	SAOUHSC_01487	UbiE	ubiquinone/menaquinone biosynthesis methyltransferase	23.8767	23.9635	0.722072
cofactors and secondary metabolites	SAOUHSC_01618		geranyltranstransferase	20.273	20.2331	0.931679
cofactors and secondary metabolites	SAOUHSC_01727		cysteine desulfurase, uncharacterized protein	22.256	22.1897	0.778988
cofactors and secondary metabolites	SAOUHSC_01766		folylpolyglutamate synthase/dihydrofolate synthase	23.6806	23.58	0.62445
cofactors and secondary metabolites	SAOUHSC_01795	CoaE	dephospho-CoA kinase	23.9487	23.853	0.711805
cofactors and secondary metabolites	SAOUHSC_01961	HemC	ferrochelatase	24.4575	24.3376	0.132917
cofactors and secondary metabolites	SAOUHSC_02133	PncB	nicotinate phosphoribosyltransferase	24.5784	24.2502	0.0233805
cofactors and secondary metabolites	SAOUHSC_02139		pyrazinamidase/nicotinamidase	22.3273	21.7325	0.0180107
cofactors and secondary metabolites	SAOUHSC_02542		molybdopterin biosynthesis protein	22.8963	22.676	0.213592
cofactors and secondary metabolites	SAOUHSC_02544	MoaB	molybdenum precursor biosynthesis	23.0336	22.3859	0.000321538
cofactors and secondary metabolites	SAOUHSC_02739	PanE	2-dehydropantoate 2-reductase	23.1822	22.2234	0.00334045
cofactors and secondary metabolites	SAOUHSC_02859		3-hydroxy-3-methylglutaryl coenzyme A reductase	24.5001	24.2175	0.443683
cofactors and secondary metabolites	SAOUHSC_02860	MvaS	HMG-CoA synthase	28.1272	28.2828	0.307393
cofactors and secondary metabolites	SAOUHSC_02920		2-dehydropantoate 2-reductase	18.4299	18.7813	0.270133
DNA replication, recombination, and repair	SAOUHSC_00002	DnaN	DNA polymerase III subunit beta	25.3149	24.8265	0.0439207
DNA replication, recombination, and repair	SAOUHSC_00005	GyrB	DNA gyrase subunit B	24.2949	23.9159	0.358906
DNA replication, recombination, and repair	SAOUHSC_00349		bacteriophage L54a single-stranded DNA binding protein	25.5472	25.4681	0.552971
DNA replication, recombination, and repair	SAOUHSC_00442	DnaX	DNA polymerase III subunits gamma and tau	20.9414	20.2334	0.0452092
DNA replication, recombination, and repair	SAOUHSC_00776		excinuclease ABC subunit B	23.606	23.7523	0.826058
DNA replication, recombination, and repair	SAOUHSC_00780	UvrA	excinuclease ABC subunit A	21.413	21.7361	0.350659
DNA replication, recombination, and repair	SAOUHSC_01262	RecA	recombinase A	25.5005	27.1634	0.14425
DNA replication, recombination, and repair	SAOUHSC_01490	Hup	DNA-binding protein HU	30.6913	31.0173	0.00239571
DNA replication, recombination, and repair	SAOUHSC_01768	Tag	3-methyladenine DNA glycosylase	20.7175	21.4463	0.0262932
DNA replication, recombination, and repair	SAOUHSC_01791		primosomal protein DnaI	22.1565	22.5675	0.237472
DNA replication, recombination, and repair	SAOUHSC_01797		DNA polymerase I	24.1045	23.5788	0.0757997
DNA replication, recombination, and repair	SAOUHSC_02381		DNA-binding ferritin-like protein	22.6475	24.8011	0.651867
DNA replication, recombination, and repair	SAOUHSC_02791		pyrophosphohydrolase	22.4487	21.8311	0.00940877
energy metabolism	SAOUHSC_02343	AtpG	F0F1 ATP synthase subunit gamma	26.4395	26.0265	0.00541192
lipid metabolism	SAOUHSC_00655		dihydroxyacetone kinase subunit DhaK	22.7076	22.9934	0.333347
lipid metabolism	SAOUHSC_00802		carboxylesterase	21.3758	22.4293	0.0828332
lipid metabolism	SAOUHSC_00921	FabF	3-oxoacyl-synthase	28.2707	29.0789	0.0231612
lipid metabolism	SAOUHSC_01071		glycerophosphoryl diester phosphodiesterase	21.3488	21.7086	0.337238
lipid metabolism	SAOUHSC_01196	FapR	fatty acid biosynthesis transcriptional regulator	21.7888	22.2889	0.237197
lipid metabolism	SAOUHSC_01198	FabD	malonyl CoA-acyl carrier protein transacylase	27.2507	28.9558	0.0478046
lipid metabolism	SAOUHSC_01199	FabG	3-oxoacyl-(acyl-carrier-protein) reductase	28.0386	29.6171	0.062598
lipid metabolism	SAOUHSC_01260		CDP-diacylglycerol--glycerol-3-phosphate 3-phosphatidyltransferase	20.563	21.3771	0.141151
lipid metabolism	SAOUHSC_01310		cardiolipin synthase	20.4519	21.2464	0.355271
lipid metabolism	SAOUHSC_01623	AccC	acetyl-CoA carboxylase biotin carboxylase	25.2528	25.008	0.465871
lipid metabolism	SAOUHSC_01624	AccB	acetyl-CoA carboxylase biotin carboxyl carrier protein	25.3366	25.0457	0.325256
lipid metabolism	SAOUHSC_01710		acetyl-CoA carboxylase, biotin carboxyl carrier protein	20.0568	19.702	0.786428
lipid metabolism	SAOUHSC_01837		1-acyl-sn-glycerol-3-phosphate acyltransferases domain protein	24.8254	24.3785	0.106771
lipid metabolism	SAOUHSC_02091		acyl-CoA thioesterase	23.7885	23.3022	0.0915154
lipid metabolism	SAOUHSC_02323		cardiolipin synthase	25.3782	24.9546	0.203039
nucleotide metabolism	SAOUHSC_00019	PurA	adenylosuccinate synthetase	25.1816	24.6534	0.0460558
nucleotide metabolism	SAOUHSC_00284	Hel	5'-nucleotidase	22.4849	20.7178	0.00313976
nucleotide metabolism	SAOUHSC_00485	Hpt	hypoxanthine phosphoribosyltransferase	26.0884	25.1419	0.0588011
nucleotide metabolism	SAOUHSC_00742	NrdE	ribonucleotide-diphosphate reductase subunit alpha	26.5752	26.1839	0.146322
nucleotide metabolism	SAOUHSC_00743	NrdF	ribonucleotide-diphosphate reductase subunit beta	27.1101	26.9233	0.385693
nucleotide metabolism	SAOUHSC_01011	PurS	phosphoribosylformylglycinamidine synthase	20.7774	20.5059	0.450082
nucleotide metabolism	SAOUHSC_01107		nucleoside-triphosphatase	22.6605	22.5256	0.663783
nucleotide metabolism	SAOUHSC_01168	PyrC	dihydroorotase	24.6792	24.5673	0.748377
nucleotide metabolism	SAOUHSC_01172	PyrE	orotate phosphoribosyltransferase	20.9141	21.0891	0.778009
nucleotide metabolism	SAOUHSC_01316		thermonuclease	23.1893	22.9616	1
nucleotide metabolism	SAOUHSC_01496	Cmk	cytidylate kinase	23.3222	22.8056	0.0565657
nucleotide metabolism	SAOUHSC_01593		NUDIX domain-containing protein	20.5152	19.9663	0.155312
nucleotide metabolism	SAOUHSC_01670		cytidine deaminase	21.4479	21.1254	0.321292
nucleotide metabolism	SAOUHSC_01933		type I restriction-modification system M subunit	24.3165	24.4171	0.287165
nucleotide metabolism	SAOUHSC_02360	Tdk	thymidine kinase	24.0194	23.014	0.00237823
nucleotide metabolism	SAOUHSC_02380	DeoD	purine nucleoside phosphorylase DeoD-type	28.3785	28.1005	0.243238
nucleotide metabolism	SAOUHSC_02490	Adk	adenylate kinase	28.1395	27.9204	0.342584
protein fate	SAOUHSC_00903		signal peptidase IB	22.9554	22.4708	0.871764
protein fate	SAOUHSC_00912	ClpB	ATP-dependent Clp protease ATP-binding subunit ClpB	24.3019	24.9374	0.12544
protein fate	SAOUHSC_00937		oligoendopeptidase F	26.1018	25.6148	0.158313
protein fate	SAOUHSC_01038	Def	peptide deformylase	25.5465	25.2124	0.231638
protein fate	SAOUHSC_01205	FtsY	signal recognition particle-docking protein FtsY	24.3574	25.3068	0.0515356
protein fate	SAOUHSC_01207	Ffh	signal recognition particle protein	24.8846	26.6692	0.183525
protein fate	SAOUHSC_01626		proline dipeptidase	25.2333	25.1333	0.625131
protein fate	SAOUHSC_01746	SecD/F	bifunctional preprotein translocase subunit SecD/SecF	22.96	22.9984	0.19968
protein fate	SAOUHSC_01747	YajC	preprotein translocase subunit YajC	23.1818	23.5677	0.78175
protein fate	SAOUHSC_01949		intracellular serine protease	23.1036	23.6255	0.218384
protein fate	SAOUHSC_02092		aminopeptidase PepS	26.5522	26.4543	0.64143
protein fate	SAOUHSC_02102	Map	methionine aminopeptidase	24.3901	23.5834	0.0222866
protein fate	SAOUHSC_02834	SrtA	sortase	25.7176	24.945	0.0251748
protein synthesis	SAOUHSC_00346		GTP-dependent nucleic acid-binding protein EngD	25.9153	25.2716	0.0960644
protein synthesis	SAOUHSC_00461	MetG	methionyl-tRNA synthetase	27.3595	26.988	0.0461182
protein synthesis	SAOUHSC_00474	RplY	50S ribosomal protein L25/general stress protein Ctc	29.4581	28.9079	0.0244594
protein synthesis	SAOUHSC_00513		23S rRNA (guanosine(2251)-2'-O)-methyltransferase RlmB	22.1234	21.4067	0.0369059
protein synthesis	SAOUHSC_00933	TrpS	tryptophanyl-tRNA synthetase	25.3814	25.1344	0.0267332
protein synthesis	SAOUHSC_01093	PheT	phenylalanyl-tRNA synthetase subunit beta	26.7961	26.2719	0.0435497
protein synthesis	SAOUHSC_01184		16S rRNA (cytosine(967)-C(5))-methyltransferase	23.1654	23.1438	0.947169
protein synthesis	SAOUHSC_01188	RsgA	putative ribosome biogenesis GTPase	20.0514	20.7275	1
protein synthesis	SAOUHSC_01214	RbgA	ribosomal biogenesis GTPase	24.1961	24.8334	0.406929
protein synthesis	SAOUHSC_01243	NusA	transcription elongation factor	26.6247	26.8808	0.265767
protein synthesis	SAOUHSC_01493		30S ribosomal protein S1	27.1644	27.5644	0.160223
protein synthesis	SAOUHSC_01587	RluB	ribosomal large subunit pseudouridine synthase B	24.0529	23.6319	0.0217777
protein synthesis	SAOUHSC_01695	RsfS	ribosomal silencing factor	22.5868	22.169	0.458616
protein synthesis	SAOUHSC_01700		GTP-binding protein YqeH	22.5796	22.458	0.712223
protein synthesis	SAOUHSC_01982		ribosomal large subunit pseudouridine synthase D	23.0363	22.5371	0.082696
pseudo	SAOUHSC_00973		pseudo	24.8628	24.0649	0.284809
pseudo	SAOUHSC_01732		pseudo	23.5688	23.8911	0.140914
pseudo	SAOUHSC_02417		pseudo	22.9814	22.8956	0.861501
stress respone	SAOUHSC_00819	CspC	cold shock protein	26.6415	24.4445	0.0179692
stress respone	SAOUHSC_00942	RelQ	GTP pyrophosphokinase	22.189	22.6936	0.039768
stress respone	SAOUHSC_01261	CinA	competence-damage inducible protein	22.2852	23.6712	0.0276382
stress respone	SAOUHSC_02298	SigB	RNA polymerase sigma factor	24.6641	25.0879	0.0334207
stress respone	SAOUHSC_02301	RsbU	sigmaB regulation protein	22.6036	23.3968	0.0292084
stress respone	SAOUHSC_02935	GbsR	uncharacterized DNA binding transcriptional regulator	-	19.1397	1
stress respone	SAOUHSC_03045	CspB	cold shock protein	25.6148	23.3629	0.00554249
transcription	SAOUHSC_00467	PurR	pur operon repressor	22.3265	21.6678	0.104248
transcription	SAOUHSC_00771		peptide chain release factor 2	19.8306	19.8463	0.956434
transcription	SAOUHSC_00803	Rnr	ribonuclease R	25.4363	25.3467	0.265867
transcription	SAOUHSC_00934	SpxA	transcriptional regulator Spx	22.3009	22.2798	0.929878
transcription	SAOUHSC_01274		glycerol uptake operon antiterminator regulatory protein	21.4577	23.2467	0.138134
transcription	SAOUHSC_01592		transcriptional regulator Fur	22.8025	22.5501	0.174033
transcription	SAOUHSC_01800		alkaline phosphatase synthesis transcriptional regulatory protein	22.2634	22.2063	0.186586
transcription	SAOUHSC_01850	CcpA	catabolite control protein A	26.0052	26.1047	0.674761
transcription	SAOUHSC_01973		3'-5' exoribonuclease YhaM	24.435	24.6095	0.441869
transcription	SAOUHSC_02098	VraR	DNA-binding response regulator VraR	20.0437	20.4535	0.790836
transcription	SAOUHSC_02269	ScrR	sucrose operon repressor	20.7068	20.6315	0.772741
transcription	SAOUHSC_02297		S1 RNA binding domain protein	25.8128	25.6619	0.50993
transcription	SAOUHSC_02362	Rho	transcription termination factor	24.7141	24.3019	0.0816769
transporter	SAOUHSC_00074		periplasmic binding protein	25.5461	24.19	0.0215138
transporter	SAOUHSC_00333		ABC transporter ATP-binding protein	20.0709	19.7677	0.604887
transporter	SAOUHSC_00613		iron compound ABC transporter substrate-binding protein	21.2909	20.6604	0.144258
transporter	SAOUHSC_00634	MntC	ABC transporter substrate binding protein	28.7515	27.4387	0.00756431
transporter	SAOUHSC_00637	MntA	uncharacterized ABC-type Mn2+/Zn2+ transport system, ATPase component	24.0616	22.8629	0.0306
transporter	SAOUHSC_00642		teichoic acid biosynthesis protein	18.6322	18.1354	0.223999
transporter	SAOUHSC_00652		iron compound ABC transporter ATP-binding protein	23.7797	24.1086	0.532834
transporter	SAOUHSC_00668	VraG	ABC transporter permease	-	20.5486	1
transporter	SAOUHSC_00729		ABC transporter ATP-binding protein	19.366	19.1252	0.665886
transporter	SAOUHSC_00749		uncharacterized ABC-type enterochelin transport system, periplasmic component	26.7181	26.3661	0.348767
transporter	SAOUHSC_00844		uncharacterized ABC-type metal ion transport system, periplasmic component/surface antigen	21.2785	20.75	0.351136
transporter	SAOUHSC_00847		ABC transporter ATP-binding protein	27.9309	28.1023	0.0991959
transporter	SAOUHSC_00976		uncharacterized ABC-type Fe3+-citrate transport system, periplasmic component	22.4571	22.2731	0.672249
transporter	SAOUHSC_01029	PtsI	phosphoenolpyruvate-protein phosphotransferase	29.2963	29.4193	0.117149
transporter	SAOUHSC_01346	OpuD	choline/proline/glycine betaine transporter	21.9533	23.5708	0.0480896
transporter	SAOUHSC_01354		sodium:alanine symporter family protein	23.4513	24.1698	0.310995
transporter	SAOUHSC_01392		ABC transporter, ATP-binding protein	27.7319	27.5547	0.0669248
transporter	SAOUHSC_02152	PmtC	ABC transporter ATP-binding protein1	22.0136	21.6122	0.281285
transporter	SAOUHSC_02430		ABC transporter periplasmic binding protein	26.1544	26.3504	0.414757
transporter	SAOUHSC_02549	ModA	molybdenum ABC transporter substrate-binding protein	23.5955	22.8182	0.017612
transporter	SAOUHSC_02648		L-lactate permease	19.6628	-	1
transporter	SAOUHSC_02690	ZinT	uncharacterized periplasmic Zn/Cd-binding protein	20.7572	20.6732	0.792013
transporter	SAOUHSC_02697	YecC	amino acid ABC transporter ATP-binding protein	18.6512	18.127	0.0206605
transporter	SAOUHSC_02699	FliY	uncharacterized substrate binding domain of ABC transporters involved in cystine import	25.0771	24.4569	0.00206012
transporter	SAOUHSC_02767	NikA	peptide ABC transporter peptide-binding protein	22.7752	21.7579	0.0216684
unclassified	SAOUHSC_00204	Hmp	globin domain-containing protein	21.4462	20.9233	0.0403919
unclassified	SAOUHSC_00555		haloacid dehalogenase-like hydrolase	22.5771	20.5772	1
unclassified	SAOUHSC_00834		thioredoxin	26.5907	26.5065	0.815338
unclassified	SAOUHSC_01028	PtsH	phosphocarrier protein HPr	29.2381	29.0028	0.473725
unclassified	SAOUHSC_01058	TypA	GTP-binding protein	28.2359	27.4577	0.0463349
unclassified	SAOUHSC_01279		hydrolase alpha/beta fold domain-containing protein	-	20.8695	1
unclassified	SAOUHSC_01504		ferredoxin	22.671	22.1068	0.426769
unclassified	SAOUHSC_01525		phage tail tape meausure protein	25.2335	24.1189	0.000147861
unclassified	SAOUHSC_02029		Phi ETA orf 56-like protein	23.4051	23.8126	0.0282771
unclassified	SAOUHSC_02390		lytic regulatory protein	22.5564	23.3497	0.00246511
unclassified	SAOUHSC_02737		epimerase/dehydratase	22.8254	23.6244	0.00494041
unclassified	SAOUHSC_02978		phage infection protein	22.3969	22.2187	0.280806
uncharacterized	SAOUHSC_00003	YaaA	uncharacterized S4 domain protein	22.1425	21.9395	0.342948
uncharacterized	SAOUHSC_00039		uncharacterized tRNA-dihydrouridine synthase	22.4906	21.9452	0.0730323
uncharacterized	SAOUHSC_00077		uncharacterized siderophore synthetase component	-	19.8596	1
uncharacterized	SAOUHSC_00079		uncharacterized siderophore synthetase component	24.068	23.5843	0.245873
uncharacterized	SAOUHSC_00196		uncharacterized 3-hydroxyacyl-CoA dehydrogenase	21.2005	20.1981	0.150731
uncharacterized	SAOUHSC_00197		uncharacterized glutaryl-CoA dehydrogenase	20.7178	-	1
uncharacterized	SAOUHSC_00200	PrsW	uncharacterized membrane proteinase	24.1405	23.3485	0.00994885
uncharacterized	SAOUHSC_00227		uncharacterized CDP-Glycerol:Poly(glycerophosphate) glycerophosphotransferase	24.182	23.8324	0.837697
uncharacterized	SAOUHSC_00228		uncharacterized glycosyltransferase family A	25.1854	25.971	0.0922074
uncharacterized	SAOUHSC_00257	YukE	uncharacterized conserved protein	22.9498	23.4254	0.176959
uncharacterized	SAOUHSC_00269		uncharacterized conserved hypothetical protein	23.5371	23.2294	0.3549
uncharacterized	SAOUHSC_00309		uncharacterized aldehyde reductase, extended (e) SDRs	22.3772	22.8966	0.354287
uncharacterized	SAOUHSC_00330	YbcV	uncharacterized prophage-encoded protein	22.9162	22.3955	0.335438
uncharacterized	SAOUHSC_00356	YkoI	uncharacterized membrane protein	24.0932	25.5065	0.0118083
uncharacterized	SAOUHSC_00357		uncharacterized helix-turn-helix XRE-family like proteins	24.3245	24.2663	0.887922
uncharacterized	SAOUHSC_00362		uncharacterized 208 aa protein	24.3572	23.4457	0.00740217
uncharacterized	SAOUHSC_00369		uncharacterized prolipoprotein diacylglyceryl transferase	25.3653	24.6662	0.0010506
uncharacterized	SAOUHSC_00371	YflT	uncharacterized heat induced stress protein	25.2358	25.4595	0.488561
uncharacterized	SAOUHSC_00417		uncharacterized esterase/lipase	22.9668	21.8328	0.00733211
uncharacterized	SAOUHSC_00428		uncharacterized 89 aa protein	21.2543	21.0437	0.784605
uncharacterized	SAOUHSC_00437		uncharacterized PTS system, trehalose-specific IIBC component	25.0234	24.7168	0.427858
uncharacterized	SAOUHSC_00452	YaaQ	uncharacterized protein	23.0576	23.5843	0.0322331
uncharacterized	SAOUHSC_00462	TatD	uncharacterized Tat protein secretion system quality control protein	21.4861	21.4481	0.881873
uncharacterized	SAOUHSC_00468		uncharacterized reactive intermediate/imine deaminase	21.9656	22.5454	0.0494931
uncharacterized	SAOUHSC_00481		uncharacterized ribosomal 50S subunit-recycling heat shock protein, contains S4 domain	21.1076	21.1503	0.922131
uncharacterized	SAOUHSC_00483		uncharacterized 133 aa protein	25.5828	24.9878	0.0215729
uncharacterized	SAOUHSC_00486	FtsH	uncharacterized ATP-dependent zinc metalloprotease	26.9661	26.7069	0.398927
uncharacterized	SAOUHSC_00501	NupC	uncharacterized nucleoside permease	21.7195	20.3665	0.248585
uncharacterized	SAOUHSC_00523	RsmC	uncharacterized 16S rRNA G1207 methylase	22.9696	23.221	0.0807991
uncharacterized	SAOUHSC_00531		uncharacterized M20 Peptidase Aminoacylase 1 family	19.8565	19.9183	0.789427
uncharacterized	SAOUHSC_00539		uncharacterized deoxyadenosine/deoxycytidine kinase	23.7761	23.2602	0.144959
uncharacterized	SAOUHSC_00540		uncharacterized deoxyadenosine/deoxycytidine kinase	23.6414	23.3615	0.34428
uncharacterized	SAOUHSC_00542		uncharacterized phosphatase	24.2514	23.6806	0.00479555
uncharacterized	SAOUHSC_00548		uncharacterized glycosyltransferase	19.4625	19.363	0.581108
uncharacterized	SAOUHSC_00550	BshB2	uncharacterized bacillithiol biosynthesis deacetylase	22.7427	22.5682	0.605359
uncharacterized	SAOUHSC_00551		uncharacterized protein of unknown function	23.4085	23.2499	0.0642113
uncharacterized	SAOUHSC_00565		uncharacterized 126 aa protein	18.2134	17.9825	1
uncharacterized	SAOUHSC_00603		uncharacterized predicted oxidoreductase	22.626	22.6828	0.828272
uncharacterized	SAOUHSC_00604	WrbA	uncharacterized multimeric flavodoxin	21.6871	22.961	0.0339583
uncharacterized	SAOUHSC_00607		uncharacterized YwhD family protein	23.376	23.0864	0.0705798
uncharacterized	SAOUHSC_00616		uncharacterized pimeloyl-ACP methyl ester carboxylesterase	22.1803	21.8928	0.0675674
uncharacterized	SAOUHSC_00617		uncharacterized 168 aa protein	22.4353	23.1052	0.0601439
uncharacterized	SAOUHSC_00638		uncharacterized Mn-dependent transcriptional regulator	23.5464	23.7391	0.223308
uncharacterized	SAOUHSC_00648	NupC	uncharacterized nucleoside permease	20.4457	19.1059	0.101936
uncharacterized	SAOUHSC_00656		uncharacterized dihydroxyacetone kinase, phosphoprotein-dependent, L subunit	20.2999	20.6203	0.459665
uncharacterized	SAOUHSC_00663		uncharacterized acetyltransferase (GNAT) family	21.1336	21.2268	0.880707
uncharacterized	SAOUHSC_00669	YkaA	uncharacterized conserved protein	25.0066	24.3812	0.0144911
uncharacterized	SAOUHSC_00673		uncharacterized helix_turn_helix, arabinose operon control protein	25.3206	25.1231	0.355239
uncharacterized	SAOUHSC_00686		uncharacterized 99 aa protein	24.961	24.7789	0.661292
uncharacterized	SAOUHSC_00688		uncharacterized predicted Rossmann fold nucleotide-binding protein	23.7108	23.4215	0.228146
uncharacterized	SAOUHSC_00690		uncharacterized recombination and DNA strand exchange inhibitor protein	21.6172	21.5609	0.849605
uncharacterized	SAOUHSC_00712		uncharacterized aldo/keto reductase	24.6784	24.6759	0.975049
uncharacterized	SAOUHSC_00717		uncharacterized electron transfer DM13	23.1383	21.5376	0.0178525
uncharacterized	SAOUHSC_00726		uncharacterized allophanate hydrolase subunit 1	23.3163	22.8642	0.736576
uncharacterized	SAOUHSC_00727		uncharacterized allophanate hydrolase subunit 2	21.3852	21.1445	0.786793
uncharacterized	SAOUHSC_00738		uncharacterized dipeptide/tripeptide permease	22.9705	22.4924	0.366511
uncharacterized	SAOUHSC_00755		uncharacterized protein of unknown function	22.4429	22.9502	0.179203
uncharacterized	SAOUHSC_00756		uncharacterized glycerate kinase	20.6855	20.6718	0.943187
uncharacterized	SAOUHSC_00763		uncharacterized putative translation regulator	21.8546	21.7794	0.591955
uncharacterized	SAOUHSC_00808		uncharacterized domain of unknown function	19.0863	19.4228	0.223201
uncharacterized	SAOUHSC_00833		uncharacterized nitroreductase	20.8198	21.7588	0.0358764
uncharacterized	SAOUHSC_00835		uncharacterized arsenate reductase (ArsC) family	26.7332	26.6712	0.694838
uncharacterized	SAOUHSC_00838	YwqG	uncharacterized 292 aa protein	21.6712	20.7127	0.00257619
uncharacterized	SAOUHSC_00848	SufB	uncharacterized Fe-S cluster assembly scaffold protein	26.9449	26.9585	0.847509
uncharacterized	SAOUHSC_00850		uncharacterized SUF system FeS assembly protein	24.0064	24.6737	0.00466847
uncharacterized	SAOUHSC_00864	YutE	uncharacterized conserved protein	23.1958	22.7919	0.275077
uncharacterized	SAOUHSC_00873		uncharacterized NifU-like domain protein	24.9273	24.9266	0.997402
uncharacterized	SAOUHSC_00875		uncharacterized NADH dehydrogenase, FAD-containing subunit	23.445	23.7954	0.280531
uncharacterized	SAOUHSC_00877	IscA	uncharacterized Fe-S cluster assembly iron-binding protein	22.0277	21.2387	0.086344
uncharacterized	SAOUHSC_00890		uncharacterized Kinase associated protein B	21.7837	21.4491	0.416125
uncharacterized	SAOUHSC_00909		uncharacterized phosphatase, similar to Escherichia coli Cof and Thermotoga maritima	23.4723	23.0358	0.15166
uncharacterized	SAOUHSC_00910		uncharacterized metal-sulfur cluster biosynthetic enzyme	18.9809	20.1912	1
uncharacterized	SAOUHSC_00940		uncharacterized predicted triphosphatase or cyclase YjbK	22.3724	22.3217	0.881446
uncharacterized	SAOUHSC_00964	YkvS	uncharacterized 58 aa protein	19.3455	20.4247	0.649562
uncharacterized	SAOUHSC_00972		uncharacterized 95 aa protein	23.8494	23.1399	0.322881
uncharacterized	SAOUHSC_01024		uncharacterized 44 aa protein	22.7808	23.9813	0.164688
uncharacterized	SAOUHSC_01026		uncharacterized 23S rRNA G2069 N7-methylase RlmK or C1962 C5-methylase RlmI	22.61	22.4382	0.378851
uncharacterized	SAOUHSC_01027		uncharacterized protein with domain of unknown function	25.8605	25.9292	0.861661
uncharacterized	SAOUHSC_01030		uncharacterized NrdH-redoxin (NrdH) family	22.1218	21.6414	0.280281
uncharacterized	SAOUHSC_01034		uncharacterized Trk K+ transport system, NAD-binding component	20.9805	20.746	0.493004
uncharacterized	SAOUHSC_01039		uncharacterized putative cell-wall binding lipoprotein	24.2871	23.7435	0.284123
uncharacterized	SAOUHSC_01061		uncharacterized 160 aa protein	23.0754	23.1872	0.122285
uncharacterized	SAOUHSC_01077	YceD	uncharacterized metal-binding protein	21.2464	20.9118	0.318678
uncharacterized	SAOUHSC_01091	SpoU	uncharacterized tRNA G18 (ribose-2'-O)-methylase	22.3733	21.8913	0.0185116
uncharacterized	SAOUHSC_01098		uncharacterized 570 aa protein	21.5136	21.3934	0.416068
uncharacterized	SAOUHSC_01137		uncharacterized noncanonical pyrimidine nucleotidase	20.227	19.8272	0.228918
uncharacterized	SAOUHSC_01138		uncharacterized 146 aa protein	22.8727	23.7278	0.113193
uncharacterized	SAOUHSC_01153		uncharacterized pyridoxal phosphate-containing protein	21.4915	21.7613	0.446801
uncharacterized	SAOUHSC_01158	DivIVA	uncharacterized cell division septum initiation	25.5147	25.4373	0.753588
uncharacterized	SAOUHSC_01163		uncharacterized RluA family pseudouridine synthase	24.481	23.7145	0.0130744
uncharacterized	SAOUHSC_01186	PrpC	uncharacterized serine/threonine protein phosphatase	23.3808	23.5717	0.0145315
uncharacterized	SAOUHSC_01192	YloU	uncharacterized conserved 124 aa protein	25.0319	25.8937	0.235414
uncharacterized	SAOUHSC_01239	RseP	uncharacterized RIP metalloprotease	21.8791	22.1726	0.786555
uncharacterized	SAOUHSC_01244		uncharacterized Ylxr homolog	22.9749	23.187	0.375957
uncharacterized	SAOUHSC_01253		uncharacterized DNA segregation ATPase FtsK/SpoIIIE	20.4429	21.2905	1
uncharacterized	SAOUHSC_01254		uncharacterized GntR family DNA-binding transcriptional regulator	22.0353	22.7494	0.300278
uncharacterized	SAOUHSC_01255		uncharacterized predicted Zn-dependent peptidase	21.7073	21.5412	0.672197
uncharacterized	SAOUHSC_01256		uncharacterized predicted Zn-dependent peptidase	23.7448	23.8211	0.811673
uncharacterized	SAOUHSC_01258		uncharacterized protein of unknown function	-	20.7712	1
uncharacterized	SAOUHSC_01259	RodZ	uncharacterized cytoskeletal protein	19.7	20.7061	0.355762
uncharacterized	SAOUHSC_01264		uncharacterized 71 aa protein	22.1025	26.2564	0.0485199
uncharacterized	SAOUHSC_01265		uncharacterized calcineurin-like phosphoesterase	24.9397	25.8136	0.164682
uncharacterized	SAOUHSC_01268	YqgV	uncharacterized conserved protein	23.4467	24.3071	0.294702
uncharacterized	SAOUHSC_01275		uncharacterized glycerol uptake facilitator and related aquaporins	21.1751	22.7111	0.073103
uncharacterized	SAOUHSC_01284		uncharacterized cystathionine beta-lyase family protein	21.8801	22.7656	0.112221
uncharacterized	SAOUHSC_01297		uncharacterized 82 aa protein	20.0549	20.8383	0.201395
uncharacterized	SAOUHSC_01317		uncharacterized 284 aa protein	21.2829	24.4582	0.0643365
uncharacterized	SAOUHSC_01323		uncharacterized phosphatase, similar to Escherichia coli Cof and Thermotoga maritima	24.2504	25.0781	0.156211
uncharacterized	SAOUHSC_01324		uncharacterized 104 aa protein	24.7047	24.9784	0.562207
uncharacterized	SAOUHSC_01336		uncharacterized bacterial protein of unknown function	23.1697	24.0718	0.222004
uncharacterized	SAOUHSC_01338	YneF	uncharacterized protein	24.2032	23.7712	0.306795
uncharacterized	SAOUHSC_01348	FadM	uncharacterized acyl-CoA thioesterase	21.1331	23.6962	0.0363356
uncharacterized	SAOUHSC_01365		uncharacterized M42 Peptidase	24.9617	26.1609	0.106497
uncharacterized	SAOUHSC_01383	PepF	uncharacterized peptidase family M3B Oligopeptidase F	23.0368	22.426	0.218816
uncharacterized	SAOUHSC_01414		uncharacterized 67 aa protein	23.7582	22.9226	0.0557551
uncharacterized	SAOUHSC_01415		uncharacterized N-terminal domain of Sphingobium chlorophenolicum 2,6-dichloro-p-hydroquinone 1,2-dioxygenase	24.7396	24.9717	0.350906
uncharacterized	SAOUHSC_01425		uncharacterized acetyltransferase (GNAT) family	23.215	22.2648	0.0543268
uncharacterized	SAOUHSC_01433		uncharacterized DegV family EDD domain protein	23.8177	23.5796	0.528665
uncharacterized	SAOUHSC_01438		uncharacterized scaffold protein Nfu/NifU N terminal	24.9356	25.1286	0.559092
uncharacterized	SAOUHSC_01455		uncharacterized dynamin-like protein	21.1185	21.1654	0.890273
uncharacterized	SAOUHSC_01460	RlmL	uncharacterized 23S rRNA G2445 N2-methylase	23.7055	23.4638	0.286551
uncharacterized	SAOUHSC_01476		uncharacterized nucleoside triphosphate pyrophosphohydrolase	21.5795	20.8921	0.209181
uncharacterized	SAOUHSC_01477	YugP	uncharacterized Zn-dependent membrane protease	21.7302	21.5026	1
uncharacterized	SAOUHSC_01480		uncharacterized putative PEP-CTERM system TPR-repeat lipoprotein	21.68	22.123	0.319777
uncharacterized	SAOUHSC_01488		uncharacterized heptaprenyl diphosphate synthase subunit 1	22.7035	22.3301	0.0286924
uncharacterized	SAOUHSC_01499		uncharacterized putative bacillithiol system oxidoreductase	26.5706	26.532	0.782162
uncharacterized	SAOUHSC_01508		uncharacterized protein of unknown function	20.8412	22.9031	0.193378
uncharacterized	SAOUHSC_01594		uncharacterized predicted oxidoreductase	24.118	25.0531	0.00219169
uncharacterized	SAOUHSC_01604		uncharacterized protein in the subfamily of vicinal oxygen chelate (VOC) family	23.0018	23.1958	0.418687
uncharacterized	SAOUHSC_01622	YloU	uncharacterized conserved protein	23.8837	24.2694	0.10966
uncharacterized	SAOUHSC_01630		uncharacterized rhodanese homology domain protein	23.1793	23.3508	0.644448
uncharacterized	SAOUHSC_01644		uncharacterized protein in the metallo-beta-lactamase superfamily	20.9488	20.9116	0.892655
uncharacterized	SAOUHSC_01645	VqgV	uncharacterized conserved protein	23.135	23.0036	0.722173
uncharacterized	SAOUHSC_01660		uncharacterized NIF3 family putative GTP cyclohydrolase 1 type 2 homolog	22.0284	21.9577	0.793452
uncharacterized	SAOUHSC_01661		uncharacterized tRNA A22 N-methylase	24.3523	23.6744	0.0077157
uncharacterized	SAOUHSC_01673	PhoH	uncharacterized phosphate starvation-inducible protein	21.6581	21.8229	0.401496
uncharacterized	SAOUHSC_01679	MiaB	uncharacterized tRNA A37 methylthiotransferase	25.367	24.534	0.00563347
uncharacterized	SAOUHSC_01694		uncharacterized protein with a methyltransferase domain	19.333	19.0086	1
uncharacterized	SAOUHSC_01696	YqeK	uncharacterized HD superfamily phosphohydrolase	21.9035	22.3246	0.0585903
uncharacterized	SAOUHSC_01698	YhbY	uncharacterized RNA-binding protein	24.4323	24.0039	0.04782
uncharacterized	SAOUHSC_01716		uncharacterized PrtC family collagenase-like protease	23.4723	22.034	0.00358425
uncharacterized	SAOUHSC_01717		uncharacterized PrtC family collagenase-like protease	22.7994	21.773	0.0528273
uncharacterized	SAOUHSC_01729		uncharacterized 48 aa protein	23.6997	24.1291	0.482499
uncharacterized	SAOUHSC_01735		uncharacterized tRNA A37 threonylcarbamoyladenosine dehydratase	22.3059	21.6266	0.0443646
uncharacterized	SAOUHSC_01782		uncharacterized predicted phosphoesterase	25.0053	24.5987	0.127529
uncharacterized	SAOUHSC_01812		uncharacterized nanoRNase/pAp phosphatase	24.1907	24.0483	0.243175
uncharacterized	SAOUHSC_01814		uncharacterized universal stress protein	26.0559	26.544	0.0344486
uncharacterized	SAOUHSC_01821		uncharacterized adenine-specific DNA methylase	23.175	22.8467	0.105334
uncharacterized	SAOUHSC_01838		uncharacterized Do/DeqQ family periplasmic serine protease	25.3928	25.065	0.484249
uncharacterized	SAOUHSC_01854		uncharacterized MAEBL	25.5736	25.5188	0.536404
uncharacterized	SAOUHSC_01857		uncharacterized DNA segregation ATPase FtsK/SpoIIIE and related proteins	20.1448	19.8745	1
uncharacterized	SAOUHSC_01858		uncharacterized phenylalanyl-tRNA synthetase subunit beta	27.0916	26.4889	0.0410527
uncharacterized	SAOUHSC_01860		uncharacterized TRX family	25.5245	25.3494	0.523143
uncharacterized	SAOUHSC_01861	FvrK	uncharacterized putative aminopeptidase	22.6517	22.7753	0.735112
uncharacterized	SAOUHSC_01863		uncharacterized predicted small secreted protein	22.8435	22.5853	0.436446
uncharacterized	SAOUHSC_01869		uncharacterized YtxH-like protein	25.2504	25.7222	0.202214
uncharacterized	SAOUHSC_01874		uncharacterized rhodanese homology domain (RHOD)	23.7571	23.8141	0.865143
uncharacterized	SAOUHSC_01882		uncharacterized lysophospholipase	23.0726	23.2691	0.154987
uncharacterized	SAOUHSC_01895		uncharacterized beta- N-acetylglucosaminidase	22.1983	23.1388	0.192153
uncharacterized	SAOUHSC_01907		uncharacterized aldo/keto reductase	23.1168	23.34	0.482144
uncharacterized	SAOUHSC_01908		uncharacterized nuclease-related domain	24.6011	24.4765	0.512182
uncharacterized	SAOUHSC_01968		uncharacterized diadenosine tetraphosphate	25.024	24.8422	0.256265
uncharacterized	SAOUHSC_01969		uncharacterized gas vesicle protein	23.6615	23.2824	0.159789
uncharacterized	SAOUHSC_01974	YhaN	uncharacterized protein	23.8239	24.139	0.496734
uncharacterized	SAOUHSC_01975	SbcCD	uncharacterized DNA repair exonuclease nuclease subunit	23.9965	24.3976	0.1227
uncharacterized	SAOUHSC_01979		uncharacterized DNA-binding transcriptional regulator	27.2198	26.2215	0.0349369
uncharacterized	SAOUHSC_01986		uncharacterized 50 aa protein	23.0702	21.1918	1
uncharacterized	SAOUHSC_01987		uncharacterized 6-phosphogluconolactonase/Glucosamine-6-phosphate isomerase/deaminase	27.64	27.8671	0.203556
uncharacterized	SAOUHSC_01988		uncharacterized tRNA(Leu) C34 or U34 (ribose-2'-O)-methylase	23.6801	23.2925	0.203149
uncharacterized	SAOUHSC_01999		uncharacterized peroxiredoxin	24.7435	24.4646	0.125754
uncharacterized	SAOUHSC_02096		uncharacterized 91 aa protein	25.4666	24.7741	0.0158691
uncharacterized	SAOUHSC_02097		uncharacterized BrkB/YihY/UPF0761 family membrane protein	21.1233	22.0862	0.255709
uncharacterized	SAOUHSC_02106		uncharacterized glutamine amidotransferase	22.5411	22.6572	0.565462
uncharacterized	SAOUHSC_02121		uncharacterized protein involved in sex pheromone biosynthesis	22.5579	22.913	0.136405
uncharacterized	SAOUHSC_02125	YerC	uncharacterized predicted DNA-binding transcriptional regulator	22.274	21.9966	0.0939354
uncharacterized	SAOUHSC_02145		uncharacterized 57 aa protein	21.0931	19.9159	1
uncharacterized	SAOUHSC_02150		uncharacterized thioredoxin	25.3814	26.6408	0.00148963
uncharacterized	SAOUHSC_02158		uncharacterized aspartate/methionine/tyrosine aminotransferase	26.6035	26.5281	0.170268
uncharacterized	SAOUHSC_02258		uncharacterized fatty acid repression mutant protein	21.2738	20.2155	0.0392463
uncharacterized	SAOUHSC_02321		uncharacterized heavy-metal-associated domain protein	21.7849	21.0083	0.269446
uncharacterized	SAOUHSC_02335		uncharacterized YwpF-like protein	24.2916	24.4324	0.556629
uncharacterized	SAOUHSC_02367		uncharacterized protein with domain of unknown function	19.9698	19.8128	0.748806
uncharacterized	SAOUHSC_02370		uncharacterized acetyltransferase GNAT family protein	21.1959	22.2976	0.0106764
uncharacterized	SAOUHSC_02372		uncharacterized 223 aa protein of unknown function	21.8753	21.6063	0.124718
uncharacterized	SAOUHSC_02382	YuxK	uncharacterized predicted thiol-disulfide oxidoreductase	20.7417	20.1006	0.438075
uncharacterized	SAOUHSC_02383		uncharacterized EVE domain protein	24.9707	24.8391	0.357915
uncharacterized	SAOUHSC_02387		uncharacterized atypical (a) SDRs, subgroup 5 protein	22.8213	23.7053	0.0991973
uncharacterized	SAOUHSC_02396		uncharacterized hydroxymethylpyrimidine pyrophosphatase	24.255	24.1048	0.578531
uncharacterized	SAOUHSC_02436		uncharacterized siderophore synthetase component	18.9403	18.5447	0.20842
uncharacterized	SAOUHSC_02443		uncharacterized 178 aa protein	23.5457	24.7535	0.0582976
uncharacterized	SAOUHSC_02445		uncharacterized zinc-binding alcohol dehydrogenase family protein	18.8488	18.68	0.207295
uncharacterized	SAOUHSC_02447	CurA	uncharacterized NADPH-dependent curcumin reductase	22.069	24.5669	0.00249271
uncharacterized	SAOUHSC_02448		uncharacterized protein with an alpha/beta hydrolase fold	21.4753	21.0054	0.129733
uncharacterized	SAOUHSC_02460		uncharacterized aldo/keto reductase	-	20.8852	1
uncharacterized	SAOUHSC_02525	AcrB	uncharacterized multidrug efflux pump subunit	22.4887	22.0337	0.00118373
uncharacterized	SAOUHSC_02554	FeuA	uncharacterized periplasmic binding protein	27.453	27.5936	0.609048
uncharacterized	SAOUHSC_02568		uncharactereized bacterial PH domain containing protein	23.5082	23.4142	0.82788
uncharacterized	SAOUHSC_02574		uncharacterized NAD/NADP octopine/nopaline dehydrogenase, alpha-helical domain	27.1527	26.4721	0.0144198
uncharacterized	SAOUHSC_02575		uncharacterized Tic20 family conserved protein	20.1435	18.6439	0.141029
uncharacterized	SAOUHSC_02579		uncharacterized 374 aa protein	24.0015	23.3351	0.208336
uncharacterized	SAOUHSC_02594		uncharacterized subfamily of beta-phosphoglucomutase-like family protein	23.1063	23.0404	0.675524
uncharacterized	SAOUHSC_02600	YndB	uncharacterized conserved protein	23.442	23.1238	0.125535
uncharacterized	SAOUHSC_02604		uncharacterized oxidoreductase	21.3823	24.6277	0.0345407
uncharacterized	SAOUHSC_02626		uncharacterized 139 aa protein	26.3176	26.7027	0.00732787
uncharacterized	SAOUHSC_02627		uncharacterized acetyl esterase/lipase	22.1047	21.1438	0.0252321
uncharacterized	SAOUHSC_02651		uncharacterized ribosomal protein S18 acetylase RimI and related acetyltransferases	19.6077	20.6478	0.116695
uncharacterized	SAOUHSC_02652		uncharacterized YhdH/YhfP family putative quinone oxidoreductase	23.9339	23.607	0.0283643
uncharacterized	SAOUHSC_02665		uncharacterized general stress protein 26	23.5582	24.6739	0.00797656
uncharacterized	SAOUHSC_02666		uncharacterized 118 aa protein with domain of unknown function	23.9527	23.4374	0.18669
uncharacterized	SAOUHSC_02670	IbpA	uncharacterized HSP20 family molecular chaperone	22.0033	22.4922	0.12368
uncharacterized	SAOUHSC_02689	YndB	uncharacterized 155 aa conserved protein	23.8587	24.7076	0.0207008
uncharacterized	SAOUHSC_02727		uncharacterized C39 family predicted cysteine peptidase	21.6167	20.5756	0.226632
uncharacterized	SAOUHSC_02747	YdeL	uncharacterized 199 aa conserved protein	22.5643	22.4248	0.13652
uncharacterized	SAOUHSC_02755		uncharacterized M42 peptidase	22.794	23.0409	0.561097
uncharacterized	SAOUHSC_02774		uncharacterized alkylhydroperoxidase family enzyme	21.94	23.7832	0.00695847
uncharacterized	SAOUHSC_02779		uncharacterized 93 aa protein with domain of unknown function	23.0709	23.2914	0.34586
uncharacterized	SAOUHSC_02815		uncharacterized D-galactonate transporter	22.6868	21.6908	0.0839258
uncharacterized	SAOUHSC_02820		uncharacterized ATP-binding cassette domain of the bacitracin-resistance transporter	25.2273	21.4074	0.00949718
uncharacterized	SAOUHSC_02827		uncharacterized GNAT superfamily predicted acetyltransferase	22.4574	23.8134	0.0236045
uncharacterized	SAOUHSC_02844		uncharacterized acetyl esterase/lipase	22.6721	22.9261	0.429211
uncharacterized	SAOUHSC_02866	YdfJ	uncharacterized domain membrane protein	-	20.8851	1
uncharacterized	SAOUHSC_02899		uncharacterized predicted metal-dependent hydrolase	21.8282	22.4567	0.210317
uncharacterized	SAOUHSC_02908		uncharacterized fructosamine-3-kinase	-	18.3028	1
uncharacterized	SAOUHSC_02911		uncharacterized adenine nucleotide alpha hydrolases superfamily predicted ATPase	22.7126	20.5326	0.00128031
uncharacterized	SAOUHSC_02912	PhnB	uncharacterized glyoxalase superfamily conserved protein	25.1766	25.5927	0.0995353
uncharacterized	SAOUHSC_02980		uncharacterized cysteine hydrolase	22.4378	22.9567	0.0335133
virulence factor	SAOUHSC_00128	Cap5O	cap5O protein/UDP-N-acetyl-D-mannosaminuronic acid dehydrogenase	-	18.6966	1
virulence factor	SAOUHSC_01110	Ecb	extracellular complement-binding protein	24.1714	22.0778	0.0182358
virulence factor	SAOUHSC_01175		fibrinogen-binding protein A-like protein	22.2181	22.2641	0.80028
