# Supplementary material for: Proteomic and Metabolomic Analyses of a Tea-Tree Oil-Selected Staphylococcus aureus Small Colony Variant
Source: Antibiotics (Basel). 2019 Dec 3;8(4):248. doi: 10.3390/antibiotics8040248 (PMC6963719; doi:10.3390/antibiotics8040248)
Supplement: Supplementary file 1 [file antibiotics-08-00248-s001.zip › supplementary/SupplementaryTableS2.xlsx]

## Sheet: Sheet
Table S2. All metabolites (per 100 mg dry weight) detected in SH1000 and SH1000-TTORS-1, n= 3.
			SH1000			SH1000-TTORS-1
Metabolite Class	Metabolite		Average	SEM		Average	SEM		P-Value
Amines and polyamines	2-amino-4,6-dihydroxypyrimidine		64.9049	16.9343		120.007	16.8519		0.082354
Amines and polyamines	5-methylthioadenosine		33.922	7.63015		62.4901	1.19946		0.059884
Amines and polyamines	adenine		696.037	76.7857		1278.69	296.654		0.182425
Amines and polyamines	adenosine		2358	110.066		1251.94	102.007		0.00184668
Amines and polyamines	adenosine-3-monophosphate		4011.84	903.077		5691.75	830.06		0.243148
Amines and polyamines	cytidine-5'-monophosphate		220.339	60.5019		193.03	24.0786		0.706927
Amines and polyamines	ethanolamine		68.0117	7.77632		52.4039	14.1623		0.403089
Amines and polyamines	guanosine		1051.79	127.885		-	-		-
Amines and polyamines	lactamide		46.2227	5.26243		6.8277	2.27132		0.00857604
Amines and polyamines	mimosine		27.7217	9.72454		14.9277	4.00434		0.320653
Amines and polyamines	nicotinamide		223.801	15.7455		254.886	33.6982		0.467901
Amines and polyamines	thymidine 5'-phosphate		92.3739	7.53808		76.3396	26.3872		0.610783
Amines and polyamines	thymine		73.9685	3.45393		63.0533	14.1501		0.524465
Amines and polyamines	uracil		571.462	36.0076		1126.84	220.352		0.124377
Amines and polyamines	uridine		415.565	18.3101		329.846	30.3483		0.0868342
Amines and polyamines	uridine-5'-monophosphate		2317.38	453.534		4375.98	1398.61		0.276085
Amino acids	2-methylserine		8.17968	1.05134		6.26262	1.77241		0.415985
Amino acids	3-hydroxyproline		-	-		18.8846	0.969248		-
Amino acids	alanine		19356.8	258.345		17491.4	2355.99		0.512027
Amino acids	asparagine		2698.81	211.466		38678	4325.18		0.0139784
Amino acids	aspartic acid		120735	3382.77		193201	19069.7		0.02
Amino acids	β-alanine		1432.97	101.513		1049.15	166.144		0.134602
Amino acids	cysteine		130.416	17.0961		61.1494	3.05384		0.0518703
Amino acids	D-Ala-D-Ala		476.954	162.138		430.131	34.9146		0.802225
Amino acids	glutamic acid		44174.7	2752.22		45959.9	6246.62		0.812043
Amino acids	glycine		8735.5	164.522		5519.13	613.231		0.0277346
Amino acids	homocysteine		78.8096	8.95315		195.025	108.823		0.397403
Amino acids	homoserine		12.1044	3.60108		40.8801	4.28914		0.00736161
Amino acids	isoleucine		3192.99	221.05		3834.25	386.44		0.2404
Amino acids	leucine		7934.89	619.264		8467.67	531.246		0.550171
Amino acids	lysine		531.837	236.918		1928.58	79.5202		0.0190899
Amino acids	methionine		821.68	27.2066		1094.74	153.083		0.213631
Amino acids	methyl-alanine		64.6198	9.2944		46.0513	4.30193		0.173345
Amino acids	methyl-lysine		1163.5	140.764		1825.95	94.6753		0.0224435
Amino acids	N-⍺-acetyl-L-lysine		1392.03	158.485		1560.26	446.458		0.750339
Amino acids	N-acetylglutamic acid		2804.94	466.225		4075.08	818.694		0.265763
Amino acids	N-acetyl-L-serine		3464.64	323.12		482.424	49.3674		0.0102003
Amino acids	N-acetyltryptophan		343.892	18.4597		945.142	157.493		0.02
Amino acids	ornithine		46.1349	3.50498		1058.93	269.388		0.02
Amino acids	phenylalanine		3017.38	501.056		6954.54	1149.92		0.03
Amino acids	proline		7579.59	515.8		20362.6	2232.63		0.0243363
Amino acids	serine		574.989	66.5038		747.946	35.8815		0.103964
Amino acids	threonine		5584.08	332.407		4401.06	382.832		0.0812472
Amino acids	tyrosine		578.038	39.3031		1073.2	78.1262		0.0114009
Amino acids	valine		3451.24	144.873		4706.57	554.53		0.144521
Polar organic acids	2-hydroxyglutaric acid		35.1698	7.63599		75.4236	9.2578		0.0300387
Polar organic acids	2-methyl-2,3-dihydroxypropanoic acid		1588.86	89.9979		389.375	50.0929		0.00111047
Polar organic acids	2-methylsuccinic acid		1.49694	0.570788		2.61599	0.760519		0.31
Polar organic acids	2-phosphoglycerate		50.2958	2.84742		67.1963	22.8225		0.536915
Polar organic acids	3-hydroxypropanoic acid		-	-		78.0504	15.6796		-
Polar organic acids	3-phosphoglycerate		478.325	34.9691		655.81	205.359		0.479684
Polar organic acids	aminomalonic acid		239.975	5.74469		118.435	18.1646		0.0148337
Polar organic acids	benzoic acid		18.2754	0.877902		30.4264	6.58589		0.204576
Polar organic acids	2,4-dihydroxybutanoic acid		116.022	3.21881		37.1201	3.44137		7.68909e-05
Polar organic acids	2-hydroxybutanoic acid		34.7445	9.76754		4.75941	3.06941		0.04
Polar organic acids	2-methyl-2-hydroxybutanoic acid		6.14839	1.86355		-	-		-
Polar organic acids	3-hydroxybutanoic acid		12.5605	1.89128		12.0826	1.79207		0.863423
Polar organic acids	citric acid		736.357	123.048		249.827	173.413		0.0912706
Polar organic acids	eicosanoic acid		334.413	121.256		193.394	12.3048		0.36472
Polar organic acids	erythronic acid		29.8124	3.9678		37.9186	2.83262		0.17917
Polar organic acids	fumaric acid		44.078	4.16947		63.803	0.838396		0.0374178
Polar organic acids	gluconic acid		195.405	31.7191		27.2514	3.7056		0.0323101
Polar organic acids	glucuronic acid-6-phosphate		191.685	73.257		-	-		-
Polar organic acids	glyceric acid		417.293	118.234		130.859	38.5924		0.125557
Polar organic acids	glycolic acid		1430.83	61.3754		374.18	52.6989		0.000227061
Polar organic acids	glyoxylic acid		156.692	29.5117		129.852	9.81578		0.464665
Polar organic acids	lactic acid		15550.8	896.498		9663.45	1296.1		0.0248732
Polar organic acids	malic acid		3.20128	0.981724		26.715	10.0592		0.143134
Polar organic acids	malonic acid		-	-		7.78765	2.32399		-
Polar organic acids	mevalonic acid		360.392	56.7203		199.136	49.3614		0.0998851
Polar organic acids	monomethylphosphate		1624.13	160.137		1207.97	163.691		0.143357
Polar organic acids	N-acetylneuraminic acid		1295.08	113.166		307.913	95.7454		0.002906
Polar organic acids	oxalic acid		1.33967	0.236875		-	-		-
Polar organic acids	oxamic acid		93.7664	19.6115		8.95642	7.13051		0.0371169
Polar organic acids	palmitic acid		1481.12	689.486		2813.23	413.532		0.188462
Polar organic acids	phosphoglycolic acid		46.4407	5.6251		82.0968	12.4021		0.0853102
Polar organic acids	phosphoric acid		42012.3	3144.94		60388.4	8745.51		0.16015
Polar organic acids	pyroglutamic acid		11023.6	2161.95		7652.88	3768		0.491291
Polar organic acids	pyrophosphate (4:1)		267.879	80.1734		617.942	181.328		0.183793
Polar organic acids	pyruvic acid		19.034	6.88351		22.7159	11.7557		0.803318
Polar organic acids	stearic acid		4461.6	446.206		5721.23	725.331		0.227023
Polar organic acids	succinic acid		431.69	43.7047		735.635	72.9397		0.0324975
Polar organic acids	tetradecanoic acid		137.675	20.1534		245.963	52.0999		0.162491
Sugars	fructose		198.587	25.9614		137.204	39.8907		0.277096
Sugars	fructose-1,6-diphosphate		657.246	61.6677		262.348	53.7514		0.00887909
Sugars	fructose-6-phosphate		1422.4	271.748		523.492	44.6329		0.03
Sugars	glucosamine		25.1943	6.77639		37.2469	4.14769		0.218074
Sugars	glucose		3415.95	2120.16		627.459	465.985		0.317891
Sugars	glucose-6-phosphate		3539.34	770.46		485.516	63.222		0.02
Sugars	glyceraldehyde		3.2592	1.14309		-	-		-
Sugars	glycerol		125.081	38.3606		94.4714	1.82194		0.508685
Sugars	glycerol-2-phosphate		245.497	69.5286		156.974	10.4825		0.330358
Sugars	glycerol-3-phosphate		7878.16	1719.29		6654.05	582.689		0.55811
Sugars	myo-inositol		96.4728	5.88352		166.1	34.3837		0.176958
Sugars	maltose		11.4214	0.298917		14.5485	2.86738		0.389336
Sugars	mannitol		17749.6	749.875		8271.66	941.18		0.00171472
Sugars	mannitol-6-phosphate		36039.4	347.582		16171.4	3376.65		0.0266377
Sugars	mannose		831.225	70.4226		74.7411	14.1457		0.00677415
Sugars	N-acetyl glucosamine		-	-		124.109	15.4764		-
Sugars	xylitol		436.718	64.8262		308.332	90.0434		0.317569
Sugars	ribose		314.727	35.5982		249.905	67.4795		0.45733
Sugars	ribose-5-phosphate		156.774	16.628		245.693	33.9937		0.103172
Sugars	sedoheptulose		138.926	11.7894		67.8058	14.2145		0.019468
Sugars	sedoheptulose-7-phosphate		722.671	121.993		186	25.3492		0.042987
Sugars	trehalose		3243.27	892.59		127.568	13.2101		0.0251
